# Supplementary material for: Temperature-dependent changes in the host-seeking behaviors of parasitic nematodes
Source: BMC Biol. 2016 May 6;14:36. doi: 10.1186/s12915-016-0259-0 (PMC4858831; doi:10.1186/s12915-016-0259-0)
Supplement: Additional file 7: Dataset S1. — Compilation of mean, n, and standard error of the mean (SEM) values for all assays presented in this study. (XLSX 57 kb) [file 12915_2016_259_MOESM7_ESM.xlsx]

## Sheet: Figure 2
Figure 2
		15°C				20°C				25°C
		mean CI	n	SEM		mean CI	n	SEM		mean CI	n	SEM
2-butanone		0.021754	8	0.107846		-0.757626	6	0.0420937		-0.881714	6	0.0251726
p-cresol		0.0583615	12	0.124295		-0.475821	6	0.113179		-0.902628	12	0.0261159
dimethyl sulfone		0.292886	6	0.174808		-0.0894553	6	0.0793213		-0.77212	6	0.0595787
ethanol		0.157827	8	0.131914		-0.316821	6	0.0594506		-0.593446	6	0.0919872
hexanal		-0.451846	6	0.136773		-0.228465	6	0.084735		-0.786487	8	0.054667
3-hydroxy-2-butanone		-0.00250949	6	0.0935121		-0.136342	6	0.0754798		-0.287718	6	0.0580347
methyl acetate		0.422879	8	0.0512316		-0.325539	6	0.0915885		-0.817427	6	0.0536238
1-propanol		0.205945	8	0.149635		-0.728869	6	0.0686028		-0.983758	6	0.011716
2-propanone		0.551291	16	0.0922468		-0.350402	6	0.101279		-0.81959	12	0.0213267
tetradecane		0.120238	8	0.107267		-0.0772464	6	0.0483499		-0.375867	6	0.161104
tetrahydrofuran		0.103984	8	0.0982101		-0.19269	6	0.119114		-0.662108	6	0.146825
trimethylamine		-0.793277	6	0.0240624		-0.858464	6	0.0350895		-0.858291	6	0.0339984
2,2,4-trimethylpentane		0.123189	8	0.102782		0.0540535	6	0.0907346		-0.318034	6	0.0946188
o-xylene		0.11344	8	0.0666158		-0.183681	6	0.0590469		-0.0702316	8	0.122738
7-octenoic acid		-0.229025	6	0.0877101		-0.154703	6	0.11473		-0.625951	6	0.0845691
1-hexanol		-0.683431	10	0.067807		0.250531	6	0.0863711		0.641377	8	0.0455022
1-heptanol		-0.489041	6	0.11597		0.377631	6	0.132732		0.798082	6	0.0384655
1-octanol		-0.292961	6	0.0564352		0.436882	6	0.0840448		0.770501	6	0.0305017
1-nonanol		-0.413131	6	0.119041		0.465606	6	0.0439165		0.704658	6	0.0523524
1% CO2		0.639	6	0.058897		0.892768	6	0.0329854		0.832177	6	0.0415021

## Sheet: Figure 3
Figure 3A: 25°C IJs swapped at day 0											Figure 3D: 25°C IJs maintained at 25°C
		2-propanone				1-hexanol							2-propanone				1-hexanol
		mean CI	n	SEM		mean CI	n	SEM					mean CI	n	SEM		mean CI	n	SEM
day 0		-0.733561	16	0.0427028		0.870593	8	0.0240664			day 0		-0.733561	16	0.0427028		0.870593	8	0.0240664
day 14		0.870603	22	0.0183003		-0.211959	10	0.0724111			day 14		-0.718315	22	0.0482292		0.720666	6	0.0496534
day 28		-0.702958	10	0.0527953		0.775343	6	0.0653105			day 28		-0.81959	12	0.0213267		0.641377	8	0.0455022
											day 42		-0.732009	8	0.0783775		0.751097	8	0.0557954
Figure 3B: 25°C IJs swapped at day 14											day 56		-0.558974	8	0.0987028		0.785848	8	0.0422269
		2-propanone				1-hexanol					day 70		-0.493889	6	0.154165		0.564857	6	0.111123
		mean CI	n	SEM		mean CI	n	SEM
day 14		-0.718315	22	0.0482292		0.720666	6	0.0496534			Figure 3E: Time course
day 28		-0.0568872	12	0.0861169		-0.0291291	8	0.0618421					2-propanone				1-hexanol
day 42		0.454308	6	0.113551		-0.364895	6	0.119362			day		mean CI	n	SEM		mean CI	n	SEM
day 56		0.648186	8	0.0537649		-0.536686	8	0.0835598			0		-0.733561	16	0.0427028		0.870593	8	0.0240664
											2		-0.310155	8	0.143823		0.653211	6	0.0453545
Figure 3C: 25°C IJs swapped at day 28											4		0.163436	12	0.128552		0.405998	6	0.125723
		2-propanone				1-hexanol					6		0.298637	10	0.144485		0.223956	6	0.0775911
		mean CI	n	SEM		mean CI	n	SEM			8		0.796471	12	0.031785		0.0610585	8	0.0707964
day 28		-0.81959	12	0.0213267		0.641377	8	0.0455022			10		0.67963	12	0.0677029		0.055005	6	0.142449
day 42		-0.266348	6	0.0584877		0.23713	6	0.0949903			12		0.846137	6	0.0404516		-0.262411	6	0.113717
day 56		0.204599	8	0.0935135		-0.263096	8	0.0756024			14		0.870603	22	0.0183003		-0.211959	10	0.0724111
day 70		0.532973	6	0.120729		-0.547055	6	0.0361896			16		-0.0614858	8	0.10699		0.783129	6	0.0194255
											18		-0.459284	6	0.0630214		0.904515	6	0.0360338
											20		-0.512614	6	0.0924115		0.882055	6	0.0259117
											22		-0.545006	6	0.0406947		0.870786	6	0.0528601
											24		-0.590105	6	0.0916331		0.917473	6	0.0229717
											26		-0.676595	6	0.0493354		0.872189	6	0.00921743
											28		-0.702958	10	0.0527953		0.775343	6	0.0653105

## Sheet: Figure 4
Figure 4A: Maintained at 15°C
		25°C, day 0				25°C→15°C, day 14				25°C→15°C, day 28
		mean CI	n	SEM		mean CI	n	SEM		mean CI	n	SEM
benzaldehyde		0.595803	6	0.0739312		0.63008	6	0.124711		0.043257	8	0.160596
1-hexanol		0.696122	6	0.0387109		0.625125	6	0.103216		0.0486011	8	0.0825696
1-heptanol		0.585465	6	0.0355885		0.631298	6	0.0895946		0.105555	8	0.0996762
3-heptanol		0.81484	6	0.0352676		0.744416	6	0.0794822		0.19149	6	0.0868023
methyl salicylate		0.89872	6	0.0275007		0.695397	6	0.140485		0.672615	8	0.0441276
2-methyl-1-butanol		0.736525	6	0.0688089		0.613737	6	0.121768		0.253289	6	0.131678
6-methyl-5-hepten-2-one		0.924501	6	0.00793435		0.934316	6	0.022345		0.589955	8	0.0342192
1% CO2		0.830433	6	0.0230881		0.845524	6	0.0539467		0.968387	6	0.0240342
Figure 4B: Maintained at 25°C
		25°C, day 0				25°C, day 14				25°C, day 28
		mean CI	n	SEM		mean CI	n	SEM		mean CI	n	SEM
benzaldehyde		0.595803	6	0.0739312		-0.310823	6	0.171696		-0.68597	6	0.0509315
1-hexanol		0.696122	6	0.0387109		0.016192	8	0.182633		-0.513911	6	0.0716396
1-heptanol		0.585465	6	0.0355885		-0.40412	6	0.162126		-0.328452	8	0.0875993
3-heptanol		0.81484	6	0.0352676		0.61852	6	0.128706		0.206257	8	0.0978687
methyl salicylate		0.89872	6	0.0275007		0.74506	6	0.0867385		0.56045	6	0.112009
2-methyl-1-butanol		0.736525	6	0.0688089		0.322021	6	0.134163		0.215873	6	0.0574581
6-methyl-5-hepten-2-one		0.924501	6	0.00793435		0.607396	6	0.120852		0.25778	8	0.141348
1% CO2		0.830433	6	0.0230881		0.920145	6	0.0367229		0.737935	6	0.105248
Figure 4C: 25°C IJs swapped at day 0
		benzaldehyde				1-hexanol
		mean CI	n	SEM		mean CI	n	SEM
day 0		0.381782	8	0.0774635		0.39864	8	0.0365492
day 14		0.299907	8	0.120577		0.415656	8	0.0496412
day 28		-0.255102	8	0.0671723		-0.512121	8	0.0487853
Figure 4D: 25°C IJs maintained at 25°C
		benzaldehyde				1-hexanol
		mean CI	n	SEM		mean CI	n	SEM
day 0		0.381782	8	0.0774635		0.39864	8	0.0365492
day 14		-0.381897	8	0.0699623		-0.500129	8	0.0947399
day 28		-0.491302	8	0.079065		-0.431556	8	0.0600824

## Sheet: Figure 5
Figure 5A: Aged Ste. scapterisci
		9-11 month 15°C				3-4 month 25°C IJs
		mean CI	n	SEM		mean CI	n	SEM
1% CO2		0.755909	6	0.0407607		0.322588	8	0.0868574
5% CO2		0.755497	6	0.011525		0.653215	6	0.0894624
mole cricket		0.889817	4	0.0695012		0.650968	6	0.0586879
house cricket		0.913898	4	0.00796959		0.885282	6	0.0474017
waxworm		0.610946	4	0.052817		0.677779	6	0.0838032
Figure 5B: Response to 1% CO2
		swapped to 15°C				swapped to 25°C
days post collection		mean CI	n	SEM		mean CI	n	SEM
0		-0.845751	16	0.0331758		-0.845751	16	0.0331758
7		0.248418	8	0.0882144		-0.631669	8	0.115362
14		0.472188	12	0.0852449		-0.0860381	12	0.119467
28		0.64572	14	0.107095		0.00837745	12	0.16108
42		0.871015	8	0.0375071		0.398564	8	0.130259
Figure 5C: Response to hosts
		22°C, day 0				22°C→15°C, day 14				22°C→25°C, day 14
		mean CI	n	SEM		mean CI	n	SEM		mean CI	n	SEM
mole cricket		-0.823008	6	0.0415915		0.734135	6	0.113055		-0.11397	6	0.105592
house cricket		-0.846222	6	0.067306		0.683558	6	0.103787		-0.154669	6	0.199088
waxworm		-0.899997	6	0.0494608		0.698085	8	0.0785151		-0.129171	6	0.193223
Figure 5D: Odor response of aged IJs
		aged 15°C IJs				swapped to 25°C				kept at 15°C
		mean CI	n	SEM		mean CI	n	SEM		mean CI	n	SEM
benzaldehyde		-0.655233	6	0.0486667		-0.653363	6	0.104977		-0.662478	6	0.0821681
1-hexanol		0.660578	6	0.0564948		-0.0514811	6	0.064873		0.738949	6	0.0547653
1-heptanol		0.600909	6	0.0614795		-0.134014	6	0.155759		0.722515	6	0.0212297
3-heptanol		0.565462	6	0.0435089		-0.0203025	6	0.116459		0.567836	6	0.0533095
methyl salicylate		0.647126	6	0.0916809		0.516221	6	0.0860434		0.656155	6	0.0649113
2-methyl-1-butanol		-0.205041	6	0.072202		-0.374224	6	0.0386816		-0.302753	6	0.0779061
6-methyl-5-hepten-2-one		0.845622	6	0.0186704		0.366602	6	0.0780266		0.828304	6	0.030389
1% CO2		0.559491	6	0.103357		0.317197	6	0.0440848		0.417139	6	0.0669389
Figure 5E: 25°C IJs swapped at day 0
		methyl salicylate				1-hexanol
		mean CI	n	SEM		mean CI	n	SEM
day 0		0.0620655	8	0.10185		-0.278521	8	0.133848
day 14		0.554872	8	0.0715775		0.366959	8	0.0982447
day 28		0.362264	8	0.0954821		-0.266133	8	0.0802487
Figure 5E: 25°C IJs maintained at 25°C
		methyl salicylate				1-hexanol
		mean CI	n	SEM		mean CI	n	SEM
day 0		0.0620655	8	0.10185		-0.278521	8	0.133848
day 14		0.437822	8	0.0758588		-0.0306927	8	0.108719
day 28		0.598176	8	0.082275		-0.0460298	8	0.0797921

## Sheet: Figure 6
Figure 6A: Average crawling speed									Figure 6B: Host-seeking strategy
	25°C→25°C, days 14-21				25°C→15°C, days 14-21					25°C→25°C, days 14-21	25°C→15°C, days 14-21	Total
	speed (μm/s)	n	SEM		speed (μm/s)	n	SEM		Waved/nictated	22	8	36
	14.8478	31	2.51926		15.5296	26	2.71788		Did not wave/nictate	14	28	36
									Total	36	36	72
Figure 6C: CO2 chemotaxis on artifical dirt
	movement toward CO2				preference for CO2
	average %	n	SEM		mean CI	n	SEM
25°C→25°C	78.0135	6	5.67348		0.933333	6	0.0666667
25°C→15°C	61.1926	8	6.05704		0.972222	8	0.0277778

## Sheet: Figure 7
Figure 7: Str. ratti
		maintained at 15°C				maintained at 23°C				maintained at 30°C
		mean CI	n	SEM		mean CI	n	SEM		mean CI	n	SEM
acetic acid		0.371922	6	0.115278		0.416619	6	0.0498071		0.496377	10	0.0494112
decyl acetate		0.482879	10	0.0660038		0.466754	8	0.0918946		0.426079	6	0.0402001
isovaleric acid		0.101477	8	0.0974613		0.326746	8	0.0845221		0.511231	6	0.057687
1-heptanol		-0.153229	8	0.0653067		0.0308245	8	0.0727237		0.185131	6	0.047366
1-octanol		0.237514	8	0.107946		0.3212	8	0.0484819		0.351693	6	0.0246495
1-nonanol		0.434978	8	0.0623599		0.449698	8	0.0441287		0.495407	6	0.0182421
2-methyl-1-butanol		-0.606969	8	0.0318891		-0.22948	6	0.0984338		-0.264281	6	0.0465711
3-methyl-1-butanol		-0.449708	8	0.0366052		-0.180029	8	0.1081		-0.18007	6	0.0340174
L-lactic acid		0.130594	8	0.0905936		-0.0486626	8	0.0411005		0.0640409	6	0.0633892
benzaldehyde		0.0561542	10	0.093781		0.0163465	8	0.131509		0.169159	8	0.127372
geranylacetone		-0.000609455	8	0.0602391		-0.0681255	6	0.0427577		-0.0610449	6	0.0791397
2-heptanone		0.510874	10	0.0586875		0.286657	8	0.103277		0.280258	8	0.116731
7-octenoic acid		0.0984525	10	0.0653684		0.2275	10	0.0410577		0.3542	8	0.0446146
propionic acid		0.345623	8	0.104664		0.422229	6	0.0604645		0.477783	6	0.0446657
methyl palmitate		0.000916623	8	0.0909649		-0.0282806	6	0.0393848		-0.108837	6	0.0393103
indole		-0.289172	8	0.0755177		-0.135768	6	0.118687		-0.0756982	6	0.0545193

## Sheet: Figure S2
Figure S2A: Temperature ranges
		p-cresol				2-propanone
		mean CI	n	SEM		mean CI	n	SEM
15°C		0.344352	18	0.102568		0.634828	20	0.0654857
20°C		-0.114391	8	0.102987		-0.209127	10	0.103073
room temperature		-0.525701	6	0.104449		-0.709025	6	0.043341
25°C		-0.773596	12	0.092625		-0.783617	12	0.0500435
Figure S2B: 15°C IJs, day 28
		Assay at room temperature				Assay at 15°C
		mean CI	n	SEM		mean CI	n	SEM
2-propanone		0.414486	6	0.0667737		0.676987	6	0.055289
1-hexanol		-0.396188	6	0.0756377		-0.631805	6	0.0562603
Figure S2C: 25°C→25°C IJs, day 14
		Assay at room temperature				Assay at 25°C
		mean CI	n	SEM		mean CI	n	SEM
2-propanone		-0.543558	10	0.0605732		-0.456258	8	0.109513
1-hexanol		0.847617	8	0.0163155		0.713507	8	0.0682334
Figure S2D: 25°C→15°C IJs, day 14
		Assay at room temperature				Assay at 15°C
		mean CI	n	SEM		mean CI	n	SEM
2-propanone		0.814488	6	0.0253774		0.874963	6	0.0259675
1-hexanol		-0.533687	6	0.082911		-0.93508	6	0.0149395

## Sheet: Figure S3
Figure S3A: CO2 concentrations
		25°C, day 0				25°C→15°C, day 14				25°C→25°C, day 14
% CO2		mean CI	n	SEM		mean CI	n	SEM		mean CI	n	SEM
0.5		0.41657	10	0.0808766		0.608971	6	0.076028		0.735063	6	0.0636197
1		0.582859	10	0.0673322		0.829141	6	0.0504537		0.683687	6	0.163013
2.5		0.752392	10	0.0724008		0.925887	6	0.0266543		0.973075	6	0.010734
Figure S3B: Odor concentrations
		25°C, day 0								25°C→15°C, day 14								25°C→25°C, day 14
		2-propanone				1-hexanol				2-propanone				1-hexanol				2-propanone				1-hexanol
log dilution		mean CI	n	SEM		mean CI	n	SEM		mean CI	n	SEM		mean CI	n	SEM		mean CI	n	SEM		mean CI	n	SEM
0		-0.733561	16	0.0427028		0.870593	8	0.0240664		0.870603	22	0.0183003		-0.211959	10	0.0724111		-0.718315	22	0.0482292		0.720666	6	0.0496534
-1		-0.773705	6	0.0548387		0.510513	6	0.0882924		0.652777	6	0.040322		-0.225563	6	0.105095		-0.722388	6	0.0387157		0.506732	6	0.0778422
-2		-0.881599	6	0.0390115		-0.108974	6	0.07653		0.41261	6	0.0728976		-0.287648	6	0.0712215		-0.922499	6	0.0366152		-0.0430851	6	0.0963077
-3		-0.908691	6	0.0327003		-0.147629	6	0.111637		0.00379085	6	0.0532429		0.0262681	6	0.136879		-0.975256	6	0.00923046		-0.298406	6	0.0623799
-4		-0.624399	6	0.0927604		-0.1162	6	0.060282		-0.113705	6	0.0697798		-0.189465	6	0.0782639		-0.964615	6	0.0161823		-0.161226	6	0.13641
-5		-0.179094	6	0.0647389														-0.568117	6	0.0693827
-6		-0.0139149	6	0.150532														-0.0890814	6	0.0997435
-7																		0.0977118	6	0.0807659
Figure S3C: Odor blends
		25°C, day 0				25°C→15°C, day 14				25°C→25°C, day 14
		mean CI	n	SEM		mean CI	n	SEM		mean CI	n	SEM
Mix 1		-0.424391	8	0.0719631		0.519123	8	0.0583808		-0.499412	8	0.0456911
Mix 2		-0.122189	8	0.11639		-0.768126	8	0.0319892		0.131214	8	0.163082
Mix 3		0.543152	8	0.0695712		-0.209443	8	0.0667497		0.381919	8	0.0863705

## Sheet: Figure S4
Figure S4A: Re-collected individual Ijs
		25°C→25°C, day 14				25°C→15°C, day 14
		mean CI	n	SEM		mean CI	n	SEM
		-0.640169	6	0.0978335		0.466447	6	0.0546379
Figure S4B: Density
		Low density				Medium Density				High Density
		mean CI	n	SEM		mean CI	n	SEM		mean CI	n	SEM
2-propanone		0.699987	10	0.1181		0.655932	10	0.072567		0.822995	8	0.0451928
1-hexanol		0.181183	18	0.104291		0.150222	12	0.149459		-0.115416	10	0.127199
Figure S4C: Other S. carpocapsae strains
S. carpocapsae DD136
		25°C, day 0				25°C→15°C, day 14				25°C→25°C, day 14
		mean CI	n	SEM		mean CI	n	SEM		mean CI	n	SEM
2-propanone		-0.682423	6	0.0547943		0.491962	12	0.152459		-0.59845	8	0.0603939
1-hexanol		0.816246	6	0.0149149		-0.181854	10	0.152948		0.674498	6	0.0446924
1-heptanol		0.940624	6	0.0170837		-0.014672	10	0.226047		0.884812	6	0.0270073
S. carpocapsae Sal
		25°C, day 0				25°C→15°C, day 14				25°C→25°C, day 14
		mean CI	n	SEM		mean CI	n	SEM		mean CI	n	SEM
2-propanone		-0.344068	10	0.0969287		0.932527	6	0.029703		-0.73168	6	0.081705
1-hexanol		0.945271	6	0.00534565		0.399642	16	0.0835418		0.978647	6	0.0075456
1-heptanol		0.938684	6	0.0104636		0.217142	14	0.0917586		0.992424	6	0.00517523

## Sheet: Figure S5
		p-cresol				2-propanone				pentadecane				o-xylene				3-hydroxy-2-butanone
Time		mean CI	n	SEM		mean CI	n	SEM		mean CI	n	SEM		mean CI	n	SEM		mean CI	n	SEM
Day 0		-0.670098	6	0.120324		-0.480345	6	0.169498		-0.394312	6	0.169664		-0.306364	6	0.172166		-0.112046	6	0.0446455
Day 3		-0.0722756	8	0.103821		0.281851	6	0.153156		-0.0515783	8	0.0899139		-0.141235	6	0.104051		0.233466	6	0.0987578
Week 2		0.908206	8	0.0607786		0.719812	8	0.0744593		0.15156	8	0.136565		-0.106485	8	0.0767354		0.274218	10	0.154377
Week 4		0.852722	8	0.0698252		0.888939	8	0.0824217		0.0987164	8	0.0944289		0.0444542	12	0.098153		0.22082	10	0.0730768
Week 6		0.941748	8	0.0278573		0.979468	8	0.0084219		0.094008	8	0.140517		-0.214888	8	0.0667305		0.213239	8	0.0645149
Week 8		0.881824	8	0.0517031		0.989974	8	0.00541895		0.150235	8	0.0857601		-0.215195	8	0.0761241		0.148763	8	0.0997006
Week 10		0.84306	8	0.057582		0.987243	8	0.00543748		0.0188611	8	0.0705898		-0.2697	8	0.0404277		0.180205	8	0.0622172
Week 12		0.907617	6	0.0262825		0.978006	6	0.00390307		0.00470373	6	0.0717027		-0.210667	6	0.0603105		0.364507	6	0.104294
Week 14																		0.194212	4	0.0390356
Week 16																		0.248759	4	0.032469

[truncated: 1 more sheets: Figure S6]
